# Supplementary material for: Diversity and distribution of mitochondrial DNA in non-Austronesian-speaking Taiwanese individuals
Source: Hum Genome Var. 2023 Jan 18;10:2. doi: 10.1038/s41439-022-00228-3 (PMC9849472; doi:10.1038/s41439-022-00228-3)
Supplement: Supplementary file 9 — Haplogroup Frequency using this study and literature datasets [file 41439_2022_228_MOESM9_ESM.xlsx]

## Sheet: Frequencies
Supplementary Table S1. Haplogroup Frequency using this study and literature datasets
Haplogroups	Putative Parental Han *#	Mainland China *					Japan*	Taiwan (NAN_Tw)																		Total NAN_Tw	Philippines*										Total Philippines	Indonesia*			Mainland Southeast Asia (MSEA)							Total MSEA	AN_Tw
		Northeast China*	South China*	East Coast China*		Total East Coast * China		Lowland Taiwanese (LL_Tw)													Total LL_Tw	Urban Taiwanese (Ur_Tw)			Total Ur_Tw		Abaknon*	Aeta_Bataan*	Agta_Iriga*	Bugkalot*	Ibaloi*	Ifugao*	Kalangoya*	Kankanaey*	Maranao*	Ivatan*		Western Indonesia	Eastern Indonesia		Thailand*	Vietnam*	Malaysia				Total Malaysia
				Fujian	Matsu*			Changhua	Chiayi County	Green Island	Heping Island	Kaohsiung	Makatao	Miaoli	Papura	Penghu Island	Pingtung	Xiaoliuqiu	YIlan	Yunlin		Taipei	Minnan_Ko*	Hakka_Ko*																			Malaysia Bidayu*	Malaysia Jehai*	Malaysia Seletar*	Malaysia Temuan*
A	0.39		1.52		2	0.51		1.41						5.56	2.63	2.17					0.74	1.63			0.92	0.79
A+152+16362	1.55	2.78	1.52				0.55																															0.35			1.79	2.65						2.07
A1a							0.18
A2	0.19		1.52
A2d1																																																	0.25
A3							0.18
A5	0.19	0.4								8						2.17	8.33			0.69	0.92	0.81			0.46	0.79
A5a							0.92
A5a1a							2.94
A5a1a2							0.37
A5a1b							0.18
A5b1	0.39	0.4		0.68		0.51																																				0.17						0.08
A5b1a							0.18
A5b1b	0.78	0.79	1.52	0.68		0.51
A5b1c	0.19			0.68		0.51						1.41				2.17				0.69	0.55	4.88		2.17	3.21	1.31																							0.25
A5c							0.55
A6b	0.19		1.52																																						0.36							0.16
A7							0.18
A11															2.63						0.18					0.13
A11+16234	0.19		1.52
A15	0.78	1.59										1.41	2							0.69	0.55					0.39
A19	0.19	0.4																																								0.66						0.32
A20_16148								1.41												0.69	0.37					0.26
A22	0.19	0.4
A25							0.18
B4	0.97	0.4		2.7		2.02				4	10			5.56	2.63	4.35			4.17		1.29					0.92												0.7	4.17			4.48						2.15
B4_16261	0.19			0.68		0.51
B4+16261	0.19	0.4																						4.35	0.92	0.26																0.17						0.08
B4a																						0.81			0.46	0.13
B4a_16234												4.23									0.55	0.81			0.46	0.53
B4a1	0.39	0.4		0.68		0.51		1.41	4.35	8										1.38	1.1	1.63	4.08	8.7	3.67	1.84	13.33				19.23	13.79	26.92	16.67	5.56	10.34	11.15	3.87	2.78			2.16						1.04	2.96
B4a1_16311	0.19			0.68		0.51
B4a1+16311	0.19	0.4																														3.45					0.38												0.74
B4a1a								1.41				1.41									0.37					0.26
B4a1a1																																			5.56		0.38						4.35				1.16	0.08
B4a1a3a1																																				6.9	0.77	0.35											1.48
B4a1b							0.18
B4a1b1a							0.55
B4a1c3							0.18
B4a1c3a							0.74
B4a1c'd														5.56				10	8.33		0.74					0.53
B4a1e													2								0.18					0.13													1.39		0.18	0.33						0.24
B4a2a													2								0.18			2.17	0.46	0.26
B4a2a1																																																	1.73
B4a2a2																																																	0.74
B4a2a3														5.56							0.18			2.17	0.46	0.26																							3.46
B4a2b	0.19	0.4
B4a4	0.19			0.68		0.51		1.41			10	2.82			2.63					4.14	2.03	1.63			0.92	1.71
B4a5_8730																				0.69	0.18					0.13
B4a6'												2.82								1.38	0.74					0.53
B4'a'g'h'i																			4.17		0.18					0.13
B4a'i								1.41	4.35							4.35				2.07	1.29					0.92
B4b1	0.39	0.4		0.68		0.51		1.41					2								0.37					0.26	10	30.3	11.11			10.34		10	5.56		8.08	0.35				0.5				5.56	1.16	0.32	2.96
B4b1a																				0.69	0.18					0.13
B4b1a1							1.47
B4b1a2a																				0.69	0.18					0.13
B4b1a2a_16309	0.19			0.68		0.51		1.41												0.69	0.37	0.81			0.46	0.39																0.33						0.16
B4b1a2b																																			5.56		0.38
B4b1a2b2													6								0.55			2.17	0.46	0.53																							0.25
B4b1a2g																																																	3.46
B4b1b'c	0.39			1.35		1.01		1.41		8						2.17		10			0.92	2.44			1.38	1.05																0.66						0.32
B4b1c									4.35			1.41									0.37					0.26
B4b1c2	0.39			1.35		1.01																		2.17	0.46	0.13
B4c1a	0.19			0.68		0.51														0.69	0.18					0.13												0.35				1						0.48
B4c1a1																																																	0.49
B4c1a1a1a							0.55
B4c1b	0.19	0.4														2.17					0.18					0.13									5.56		0.38
B4c1b+16335																																										0.66						0.32
B4c1b1a							0.18
B4c1b2_16280								1.41													0.18					0.13
B4c1b2a	1.55			4.73	2	4.04									2.63					0.69	0.37	3.25		2.17	2.29	0.92	6.67									13.79	2.31	3.52	6.94										3.95
B4c1b2a_16242								2.82													0.37	1.63			0.92	0.53																0.17						0.08
B4c1b2b_16305																				1.38	0.37	0.81	2.04		0.92	0.53
B4c1b2c												4.23									0.55	0.81			0.46	0.53
B4c1b2c1	0.19	0.4																					2.04		0.46	0.13
B4c1b2c2	0.19			0.68		0.51																		2.17	0.46	0.13																0.33						0.16
B4c1b2c2_10250												1.41									0.18					0.13
B4c1c																																										0.17						0.08
B4c2																																						7.39	8.33		0.18	1.66			4.76		1.16	0.96
B4c2c																							2.04		0.46	0.13															0.54	0.5						0.48
B4d1	0.19				2	0.51										2.17					0.18					0.13
B4d2	0.19	0.4
B4d3	0.19	0.4
B4e																																										0.17						0.08
B4g												1.41									0.18					0.13															0.36	1.66						0.96
B4g1b	0.39	0.4	1.52
B4g2	0.19		1.52																																							0.17						0.08	0.25
B4h	0.19			0.68		0.51		2.82			10	1.41	2			2.17					1.1	0.81			0.46	0.92																0.83	4.35				1.16	0.48
B4h1	0.19			0.68		0.51										2.17				0.69	0.37					0.26
B4h1_10581								1.41											4.17		0.37					0.26
B4hFJ												1.41									0.18					0.13
B4k	0.19			0.68		0.51							2								0.18					0.13																1.49						0.71
B4m	0.19			0.68		0.51																	4.08		0.92	0.26																0.17						0.08
B5																													11.11								0.38
B5a	0.19			0.68		0.51														0.69	0.18		2.04		0.46	0.26												7.75	2.78		2.32	2.32						2.15
B5a_16260/274																						0.81			0.46	0.13
B5a_16274																																						0.35
B5a1												1.41								0.69	0.37					0.26
B5a1'																						2.44			1.38	0.39
B5a1b																				0.69	0.18					0.13												0.7	2.78		1.79	0.5						1.04
B5a1c															5.26						0.37		4.08		0.92	0.53
B5a1c1	0.19		1.52					1.41				1.41								1.38	0.74	0.81	2.04	2.17	1.38	0.92																1.33						0.64
B5a1c1a1	0.58	0.4	3.03																																							1.99						0.95
B5a1d								1.41													0.18					0.13	3.33										0.38	2.46	2.78		0.71	0.66						0.63
B5a2														5.56						0.69	0.37					0.26
B5a2a1	0.19				2	0.51										4.35					0.37					0.26
B5a2a1+16129							0.55
B5a2a1a																						0.81			0.46	0.13
B5a2a2														5.56							0.18					0.13
B5a2a2a1																								2.17	0.46	0.13																							2.22
B5a2a2a2																																																	1.23
B5a2a2b																																				3.45	0.38												1.73
B5a2a2b2													4								0.37					0.26
B5b1	0.78	0.79	1.52		2	0.51	0.18	1.41				1.41			2.63				4.17	2.07	1.29	2.44			1.38	1.31																0.17						0.08
B5b1a1							0.37
B5b1a2							0.55
B5b1c								1.41													0.18					0.13	13.33			3.33	7.69	20.69	23.08	16.67		6.9	10	0.35
B5b2	0.78	0.4	1.52	0.68	2	1.01	0.55					1.41	2					10		1.38	0.92		2.04		0.46	0.79																0.17						0.08
B5b2a1							0.74
B5b2a2a1							0.55
B5b2a2a2																																											4.35				1.16	0.08
B5b3							0.18
B5b3a							0.18
B5b5	0.19	0.4																						2.17	0.46	0.13
B6																												6.06								3.45	1.15					0.5				5.56	1.16	0.32	0.74
B6a	0.19	0.4																																								1.82						0.87	0.25
B6a1a																																						0.7
C	1.16	1.59	1.52	0.68		0.51							4			2.17					0.55		2.04	4.35	1.38	0.79															5	2.82						3.58	0.49
C4'7															7.89					1.38	0.92					0.66
C4a1	0.19				2	0.51
C4a1a2a	0.39	0.4	1.52
C4a1b1																		10			0.18					0.13
C4a2								1.41													0.18					0.13																0.66						0.32
C4a2'3'4	0.19				2	0.51														0.69	0.18					0.13
C4a2b2	0.19	0.4
C4b8a	0.19	0.4																																								0.5						0.24
C4c1b	0.39	0.4		0.68		0.51																																			0.54	1.66						1.04
C5																																										0.83						0.4
C5+16093	0.19	0.4					0.18
C5d2	0.19	0.4
C7								2.82							2.63		8.33				0.74	0.81			0.46	0.66
C7a_10310																				0.69	0.18	1.63			0.92	0.39
C7a1c												1.41				2.17	8.33				0.55					0.39
D1	0.19	0.4
D1h							0.18
D1j	0.19			0.68		0.51
D2a'b	0.19	0.4
D4	1.74	2.38	3.03	0.68		0.51	4.23					1.41			2.63	4.35					0.74	2.44		2.17	1.83	1.05												0.35			0.36	2.32						1.27
D4'2																						0.81			0.46	0.13
D4'3																	8.33				0.18					0.13
D4a	0.97	0.4		0.68	6	2.02	0.37	2.82				2.82				2.17				0.69	1.1	1.63			0.92	1.05															0.54	0.66						0.56
D4a'															2.63						0.18					0.13
D4a+16294							0.18
D4a1	0.19	0.4					5.7						2								0.18					0.13
D4a1b1							0.37
D4a1d							0.18
D4a1e	0.39	0.4		0.68		0.51		1.41													0.18		2.04		0.46	0.26
D4a1e1							0.37
D4a2a							0.37
D4a3a2	0.19	0.4
D4a3b_16294															2.63						0.18	0.81			0.46	0.26
D4a3b2	1.16	0.79		2.03	2	2.02
D4a3b2_16278								1.41												1.38	0.55	2.44	2.04		1.83	0.92
D4a4							0.18
D4a7	0.39		1.52	0.68		0.51																	4.08	4.35	1.83	0.53																0.17						0.08	0.25
D4a8	0.39	0.4		0.68		0.51										2.17				0.69	0.37	0.81	2.04	2.17	1.38	0.66
D4b																																									0.18							0.08
D4b1	0.58	0.79		0.68		0.51
D4b1a								1.41													0.18					0.13
D4b1a1							0.92
D4b1b1a							1.84
D4b1b2_16380										12											0.55	1.63			0.92	0.66
D4b1b'd	0.19	0.4					0.18
D4b1d	0.19	0.4
D4b2	1.16	1.59	1.52	0.68		0.51	4.6	1.41				1.41				2.17				2.07	1.1					0.79															0.18	0.33						0.24
D4b2a1							0.74
D4b2a2							0.37
D4b2a2a							1.29
D4b2b1b							0.18
D4b2b2b	0.19	0.4						1.41												0.69	0.37			2.17	0.46	0.39
D4b2b2b_16274																				0.69	0.18					0.13
D4b2b2c	0.19	0.4
D4b2b3							0.92
D4b2b7	0.19		1.52																					2.17	0.46	0.13
D4c1							0.92
D4c1b							0.18
D4c1b1							1.1
D4c2c							0.92
D4d							0.18
D4e																2.17		10		0.69	0.55					0.39
D4e1	0.19			0.68		0.51	0.18										8.33				0.18					0.13															0.18							0.08
D4e1a1							0.55															0.81			0.46	0.13
D4e1a3	0.19	0.4																																								0.33						0.16
D4e2b							0.18
D4e4a	0.19	0.4
D4e4b																4.35					0.37					0.26
D4e5	0.39		1.52	0.68		0.51	0.18																																		0.54	0.33						0.4
D4e5b	0.19			0.68		0.51
D4f1							0.92
D4g1							2.39		4.35												0.18					0.13
D4g2a1a							0.18
D4h1	0.39	0.4		0.68		0.51	1.47										8.33			0.69	0.37					0.26
D4h1d	0.19	0.4
D4i	0.19	0.4					0.18
D4i1							0.18
D4i3																																																	0.25
D4j_16311	0.58			2.03		1.52
D4j+(16286)																								2.17	0.46	0.13
D4j+16311	0.19	0.4
D4j14							0.18
D4j1a	0.19	0.4																																							0.18	0.33						0.24
D4j3	0.58	1.19					0.18																																			0.17						0.08
D4k	0.39	0.79					0.18
D4l1a							0.18
D4m	0.19	0.4
D4m1							0.18
D4n	0.39	0.4		0.68		0.51	0.74
D4o1							0.37
D4o2a	0.19	0.4
D4q							0.18
D4q1	0.19			0.68		0.51
D5	0.97	0.4	1.52	2.03		1.52	0.37								2.63					0.69	0.37		2.04		0.46	0.39					3.85						0.38				0.18	0.5						0.32
D5'															2.63						0.18					0.13
D5a1	0.19	0.4					0.74																2.04		0.46	0.13
D5a2	0.39			1.35		1.01										2.17					0.18					0.13																0.66						0.32	0.25
D5a2a_16092	0.19			0.68		0.51
D5a2a1	1.16	1.59	1.52		2	0.51						1.41			2.63	2.17	8.33			0.69	0.92	0.81		2.17	0.92	0.92																0.33						0.16
D5a2a1_@16172	0.19			0.68		0.51
D5a2a1+@16172	0.78	1.19	1.52				0.37
D5a2a1a	0.19				2	0.51
D5a2a1a1							0.18
D5a2a1a1a							0.37
D5a2a1a2							0.18
D5a2a1b1	0.19	0.4						1.41													0.18					0.13
D5a2a1b1_16293															2.63	4.35					0.55		2.04		0.46	0.53
D5a2a2	0.78	1.19			2	0.51
D5a3	0.19	0.4
D5b									4.35												0.18					0.13
D5b1a1	0.39	0.79					0.37
D5b1a2							0.37
D5b1b									4.35											1.38	0.55	1.63			0.92	0.66
D5b1b'														5.56					4.17		0.37					0.26
D5b1b1							0.18
D5b1b2																							2.04		0.46	0.13
D5b1b2_16249																				1.38	0.37					0.26
D5b1c1	0.97	0.79		2.03		1.52						1.41				2.17	8.33			4.14	1.66	1.63	2.04		1.38	1.58					11.54	3.45		3.33			1.92		4.17			0.17						0.08	1.23
D5b1d	0.39	0.79										1.41									0.18					0.13
D5b2							0.18
D5b3																				0.69	0.18					0.13
D5b3a																																																	3.21
D5b3a1																																																	4.44
D5b4													2								0.18		2.04		0.46	0.26															0.54	0.5						0.48
D5b6	0.19				2	0.51
D5c1a	0.19				2	0.51	0.18	2.82													0.37					0.26
D5d'										4										0.69	0.37					0.26
D6a1a	0.58	0.79	1.52
D6a2																											3.33										0.38												0.49
D6c																6.52					0.55		2.04		0.46	0.53									5.56		0.38	0.35
D6c1a																																			16.67		1.15
E1									4.35												0.18					0.13
E1a																																						0.7	1.39										1.23
E1a1																	8.33				0.18					0.13
E1a1a1													2								0.18					0.13					3.85					6.9	1.15	1.76	1.39										2.96
E1a1a1a																														13.33				6.67	5.56		2.69	0.35
E1a1a1b													6								0.55			2.17	0.46	0.53																							1.98
E1a1a1c																											20										2.31
E1a1a2								1.41													0.18					0.13
E1a1b3																																																	0.25
E1a2+(16261)																																						0.7					4.35		19.05		5.81	0.4
E2a																																						0.7	2.78
E2b													6								0.55					0.39																							2.96
E2b1														5.56							0.18					0.13
F1	0.19		1.52																				2.04		0.46	0.13
F1+16189	1.16	1.59	3.03																																						1.25	1.33						1.19
F1a	1.16	1.59		1.35		1.01						1.41			2.63					1.38	0.74	3.25	2.04		2.29	1.18												3.17	5.56		3.57	2.65	30.43				8.14	3.42
F1a_10604	0.19			0.68		0.51			8.7											0.69	0.55	0.81			0.46	0.53																0.5						0.24
F1a1	0.58	0.79		0.68		0.51	1.1	2.82			10	1.41		5.56						0.69	1.1					0.79												1.06	1.39		0.54	2.16						1.28
F1a1_10463	0.39		1.52	0.68		0.51		1.41												0.69	0.37	0.81			0.46	0.39
F1a1_8265	0.19				2	0.51
F1a1_8589															2.63						0.18					0.13
F1a1a	0.58			1.35	2	1.52		1.41				1.41							4.17	2.07	1.1	1.63		2.17	1.38	1.18												7.75			6.25	6.63		20.83			5.81	6.36
F1a1a_16311	0.39				4	1.01		2.82								2.17				2.07	1.1	2.44			1.38	1.18												0.35	1.39		0.71	0.5						0.56	0.25
F1a1c	0.78	1.19			2	0.51	0.37																2.04		0.46	0.13															0.18							0.08
F1a1d	0.39			0.68	2	1.01						1.41				2.17				0.69	0.55					0.39															0.18	0.66						0.4	1.48
F1a1d1																																																	3.7
F1a2																																									0.18	0.33						0.24
F1a2a															2.63						0.18					0.13
F1a3+16311																																									0.36							0.16	0.25
F1a3a													2								0.18					0.13	3.33	3.03								6.9	1.54	1.06											2.22
F1a3a1																																																	0.25
F1a3a1a							0.37
F1a3a2																																				10.34	1.15
F1a3b	0.58			2.03		1.52			4.35			1.41	2								0.55					0.39
F1a3c'																				1.38	0.37					0.26
F1a4a													4								0.37					0.26															0.18	0.5						0.32	1.23
F1a4a?	0.19				2	0.51
F1a4a1																		10			0.18					0.13	6.67			13.33	7.69		3.85				3.46	0.7
F1a4b	0.19	0.4
F1a'c'f																																										0.66						0.32	0.25
F1b	0.19	0.4					0.55													0.69	0.18					0.13															0.18							0.08
F1b1a							2.39
F1b1c																																										2.16						1.04
F1b1f	0.19	0.4
F1b'd'e'g															2.63						0.18					0.13
F1c							0.37											10			0.18					0.13
F1c1a																																									0.36							0.16
F1c1a1	0.19	0.4										2.82								0.69	0.55		2.04		0.46	0.53																0.83						0.4
F1c1a1'	0.19				2	0.51
F1c1a1b	0.19		1.52
F1d'																				0.69	0.18					0.13
F1e1a							0.18
F1e3	0.39	0.4	1.52																			0.81			0.46	0.13															0.18	0.66						0.4
F2	0.39	0.4		0.68		0.51													4.17		0.18					0.13															0.18	0.17						0.16
F2_10313								1.41													0.18					0.13
F2_8264																			4.17		0.18					0.13
F2+16291	0.19	0.4
F2a	0.19	0.4					0.74	2.82					2		2.63						0.74					0.53																1.16						0.56
F2a+@16291	0.19	0.4
F2a1	0.19	0.4
F2a1_16318	0.39			0.68	2	1.01																0.81			0.46	0.13																1.66						0.8	0.25
F2b1	1.16	1.59		1.35		1.01		1.41	4.35			1.41							4.17		0.74	0.81		2.17	0.92	0.79															1.43							0.64
F2c															7.89						0.55					0.39
F2c1	0.19	0.4					0.18
F2c2	0.58	0.79			2	0.51									2.63	2.17					0.37					0.26
F2d	1.16	1.19		0.68	4	1.52				8		1.41				2.17					0.74					0.53																0.17						0.08
F2f								1.41													0.18					0.13
F2i	0.19	0.4											2								0.18					0.13
F3a	0.19	0.4																																				0.35			0.18	0.33						0.24
F3a1	0.39	0.4	1.52									1.41			2.63	2.17					0.55	1.63		2.17	1.38	0.79															0.89	2.49						1.59
F3b																																									0.71							0.32
F3b1a+16093																																			5.56		0.38												2.22
F3b1a1																														3.33							0.38	0.35	2.78
F3b1a2													4								0.37					0.26																							6.17
F3b1b																		10			0.18	0.81			0.46	0.26					11.54	6.9		10			3.08	0.7
F4a	1.16	0.79		2.7		2.02		1.41				1.41									0.37					0.26															0.36							0.16
F4a1							0.37
F4a1b	0.19				2	0.51																0.81			0.46	0.13
F4b	0.19	0.4										1.41									0.18					0.13
F4b1	0.39			1.35		1.01							2								0.18					0.13																							6.17
F4b1_8665								1.41													0.18					0.13
G1	0.39	0.79
G1a1	0.39				4	1.01	2.94					1.41	2								0.37	1.63			0.92	0.53																0.5						0.24
G1a3							0.55
G1c															2.63						0.18	0.81			0.46	0.26																			4.76		1.16	0.08
G1c1	0.19	0.4
G1c2	0.39	0.4		0.68		0.51
G1d								1.41													0.18					0.13
G2																						0.81			0.46	0.13
G2a								1.41	4.35										4.17	1.38	0.92	2.44			1.38	1.05															1.07							0.48
G2a1								1.41												0.69	0.37					0.26
G2a1+16189							0.18																																			0.17						0.08
G2a1+16189+16194							0.18
G2a1b							0.37
G2a1c							1.84
G2a1c1							0.18
G2a1d2																																									0.18							0.08
G2a1d2a	0.19	0.4																																							0.18							0.08
G2a1e							0.37
G2a1f	0.19	0.4
G2a1f1	0.19	0.4
G2a2	0.19	0.4													2.63						0.18					0.13
G2a4	0.78	0.4		1.35	2	1.52		1.41				2.82									0.55	0.81			0.46	0.53
G2b	0.39	0.4		0.68		0.51																		4.35	0.92	0.26															1.43							0.64
G2b1a2	0.19	0.4
G2b2c	0.19	0.4
G3																							2.04		0.46	0.13															0.36	0.17						0.24
G3a2'																						0.81			0.46	0.13
G3a2a							0.18
G4							0.18
H1+16189																																									1.79							0.8
H105							0.18
H13c							0.18
H1ae3																																									0.54							0.24
H1ah	0.19	0.4					0.18
H1as1a	0.19	0.4
H1aw																																									0.18							0.08
H1cf																																									0.18							0.08
H1e+16129																																									0.18							0.08
H1f+16093																																									1.25							0.56
H1j8																																									0.36							0.16
H28a	0.19	0.4
H2a+152 16311	0.19	0.4
H2a1																																									1.61							0.72
H2a2																																				3.45	0.38				0.36							0.16
H2a2a1																												9.09									1.15
H39	0.58	0.79	1.52				0.18
H3ak																																									0.18							0.08
H3ar	0.19		1.52				1.47
H3h2																												18.18									2.31
H41a																											3.33										0.38
H4b																																									0.18							0.08
H6a1a8							0.37
HV17	0.19	0.4
HV2	1.74	3.17	1.52				2.21																																		3.93							1.75
I1																																									0.18							0.08
K3	0.19	0.4
L1b	0.19		1.52
M												1.41				2.17					0.37					0.26			11.11								0.38	1.76	2.78		0.18							0.08
M1a1d																																										0.33						0.16	0.49
M1a3																													11.11								0.38				0.18							0.08
M1'M6												1.41									0.18					0.13
M2																																						0.35
M2'															2.63						0.18					0.13
M2a1a																																									0.18							0.08
M4'67+16311																																						0.35			0.54							0.24
M5																																									1.25	0.83						0.95
M5a3	0.19	0.4
M5b																																									0.18							0.08
M5d																																						0.35			0.18							0.08
M6a1a																																									0.18							0.08
M6b																																																	0.99
M7	0.78			2.7		2.02	0.18					1.41									0.18					0.13						6.9		6.67			1.54	1.41			0.54							0.24	1.98
M7_16104																				0.69	0.18					0.13
M7a							0.18
M7a+16324							4.41
M7a1a2							0.92
M7a1a6a							0.37
M7a1a7							1.1
M7a1a8							0.18
M7a2a1							0.18
M7a2a2							0.37
M7b1	0.19			0.68		0.51																																			0.54							0.24
M7b1a	0.78	0.4		2.03		1.52		1.41					2							0.69	0.55		4.08	2.17	1.38	0.79															1.07	1.33						1.11
M7b1a1										12	20							10	4.17	2.07	1.84					1.31
M7b1a1'																						0.81			0.46	0.13
M7b1a1+(16192)	1.16	1.59	3.03																																			1.76	1.39		3.21	2.49				5.56	1.16	2.7
M7b1a1a	0.97	1.19	3.03									1.41								1.38	0.55	0.81			0.46	0.53												0.7	1.39		2.5	2.32						2.23
M7b1a1a_8406	0.39		3.03									1.41									0.18					0.13
M7b1a1a1	0.19	0.4					3.86
M7b1a1a1a							0.18
M7b1a1a1b_16162												1.41									0.18					0.13
M7b1a1a2																						0.81			0.46	0.13
M7b1a1b	0.39			1.35		1.01		1.41	8.7			2.82	4		2.63	2.17				0.69	1.84	1.63	2.04		1.38	1.71															1.43	0.17						0.72
M7b1a1c	0.19	0.4
M7b1a1e1															2.63	2.17				1.38	0.74					0.53															1.25							0.56
M7b1a1e2																				2.07	0.55					0.39
M7b1a1f	1.74			4.05	6	4.55		2.82	4.35			2.82			2.63					1.38	1.47	0.81	2.04		0.92	1.31												1.76			0.89	0.17						0.48
M7b1a1h								1.41	4.35	4										0.69	0.74	0.81			0.46	0.66															0.54	0.5						0.48
M7b1a1i																																							1.39										2.72
M7b1a2a													8						8.33		1.1					0.79	3.33	3.03							11.11		1.54												8.89
M7b2a_8389																			8.33		0.37					0.26
M7bc																						0.81			0.46	0.13
M7c1	0.97	0.4		2.7		2.02	0.18															0.81	2.04		0.92	0.26																0.5						0.24
M7c1a1a_9833	0.58		1.52		4	1.01
M7c1a2	0.19			0.68		0.51	0.18
M7c1a3	0.39	0.79
M7c1a3_16223<	0.19				2	0.51			4.35										4.17	0.69	0.55	1.63			0.92	0.66
M7c1a4a	0.58	0.79		0.68		0.51							2								0.18					0.13				36.67	23.08	20.69		10			10	7.75	4.17		0.36							0.16	2.96
M7c1a4a_16173								1.41		4				5.56		2.17				0.69	0.92					0.66
M7c1a4b																						0.81			0.46	0.13
M7c1b2a	0.19	0.4															8.33				0.18					0.13
M7c1b2b	0.39	0.4		0.68		0.51				8		1.41									0.55					0.39															0.18					5.56	1.16	0.16
M7c1b2b_8404	1.55			4.05	4	4.04																0.81			0.46	0.13
M7c1c1																						0.81			0.46	0.13																							0.99
M7c1c1a																								6.52	1.38	0.39										10.34	1.15												0.25
M7c1c2	1.36	0.79	1.52	2.7		2.02																	6.12	2.17	1.83	0.53	6.67										0.77				0.54	0.83						0.64
M7c1c2a																																										0.5						0.24	0.25
M7c1c3								1.41													0.18	3.25			1.83	0.66
M7c1c3a																				0.69	0.18					0.13																							0.49
M7c1c3e	0.19			0.68		0.51																																					8.7				2.33	0.16
M7c1c3f																																	11.54	3.33			1.54
M7c1c3g																															3.85		11.54				1.54
M7c1c3h																															7.69		23.08				3.08
M7c2												1.41	2								0.37		2.04		0.46	0.39															0.18							0.08
M7c2a	0.19	0.4																																							0.36	0.5						0.4
M8																						1.63			0.92	0.26															0.18	0.17						0.16
M8a	0.58			2.03		1.52																		2.17	0.46	0.13																							0.25
M8a1a							0.18
M8a2_8503								1.41												0.69	0.37					0.26
M8a2'3	0.78	0.79			4	1.01	1.1	2.82	4.35	8		1.41			2.63				8.33	0.69	1.84					1.31
M8a2a	0.39	0.79
M8a2a1												1.41								0.69	0.37					0.26
M8a2a1_16390	0.19		1.52																	0.69	0.18	0.81			0.46	0.26															1.25							0.56
M8a2a1_8245	0.19			0.68		0.51						2.82				4.35			4.17	0.69	1.1					0.79
M8a2a1_8410																				0.69	0.18					0.13
M8a2d	0.19	0.4
M8a3a	0.19	0.4																		1.38	0.37					0.26
M9	0.39	0.4		0.68		0.51																																			0.71	1						0.8
M91																																						0.35			1.07							0.48
M9a							0.18																	2.17	0.46	0.13
M9a1a	0.97	1.59		0.68		0.51	1.1										8.33		4.17		0.37					0.26
M9a1a1b							0.18
M9a1a1c	0.78	1.59					0.18													0.69	0.18					0.13
M9a1a1c1b	0.19		1.52				0.18					1.41									0.18		2.04		0.46	0.26
M9a1a3	0.19			0.68		0.51														0.69	0.18		2.04		0.46	0.26
M9a1b1																																						0.7			0.18							0.08
M9a4a																				0.69	0.18					0.13																0.17						0.08
M9a4a2_8251	0.19	0.4																		2.07	0.55					0.39
M9a5																																									0.18	0.17						0.16
M9b																																							1.39
M10_16256	0.58	0.79		0.68		0.51			4.35			1.41								1.38	0.74					0.53																1						0.48
M10a							0.18		4.35	4										0.69	0.55					0.39															0.18							0.08
M10a1								1.41													0.18					0.13
M10a1a_10245	0.19				2	0.51						1.41				2.17			4.17	0.69	0.74	2.44			1.38	0.92												0.35
M10a1a1	0.39		3.03				0.37
M10a1a1a												1.41								2.07	0.74					0.53
M10a1a1b	0.19	0.4
M10a1a1b1	0.39	0.79					0.18	1.41													0.18					0.13
M10a1a1b2							0.18																	2.17	0.46	0.13
M10a1b	1.16	1.59	1.52	0.68		0.51	0.18						4								0.37					0.26
M11	0.19			0.68		0.51																	2.04		0.46	0.13
M11a2	0.19	0.4																																								0.17						0.08
M11b1a	0.19	0.4					0.18
M11c							0.18
M12																																									1.96	0.66						1.19
M12a1a1	0.78	0.4	1.52	0.68	2	1.01									2.63		8.33			0.69	0.55					0.39																0.17						0.08
M12a1b																																						0.35
M12a2																																						1.06	1.39		0.71	0.17						0.4
M12b																																						0.35				0.17						0.08
M12b1a2																																									0.18							0.08
M12b1b																																							1.39		0.36							0.16
M12b2																																						0.35			0.18							0.08
M13a1a							0.74
M13a2								1.41													0.18					0.13															0.18							0.08
M13b1																																									0.18							0.08
M13c																																									0.54							0.24
M17																																						0.35			0.89							0.4
M17a																																						0.35	1.39		0.36							0.16
M17c1																											3.33										0.38	0.7			0.18							0.08
M17c1a1																											3.33										0.38				0.54							0.24
M20																																						4.58			0.18	0.66	4.35				1.16	0.48
M21a																																						0.35						37.5		27.78	16.28	1.11
M21b1a																																							1.39
M21b2																																									0.54							0.24
M22a																																									0.18					5.56	1.16	0.16
M24b																																										0.17						0.08
M30+16234																																									0.54							0.24
M31b'c																																									0.18							0.08
M32c																																						1.41
M33c	0.19		1.52											11.11						1.38	0.74					0.53
M34																																									0.18							0.08
M37e2																																									0.18							0.08
M40a1																																									0.18							0.08
M42b2																																									0.18							0.08
M45																																									0.18							0.08
M45a																																									0.18							0.08
M50																																						1.76	1.39
M50a																																			5.56		0.38
M50a1																																						0.35			0.18							0.08
M51							0.18																																		0.54	0.17						0.32
M51a1a																																									0.36							0.16
M51a2							1.1																															1.41
M51b1																																						0.35			0.36							0.16
M52a1																												6.06									0.77
M52a1b1																												24.24	55.56								5
M54																																									1.07							0.48
M55																																									0.36							0.16
M59																																							4.17			0.17						0.08
M61																																									0.36	0.5						0.4
M61a																																										0.17						0.08
M62b1a																																																	0.25
M68a1a																																						0.35				0.33						0.16
M70																																										0.17						0.08
M71																																									0.54	2.49						1.43
M71a	0.19			0.68		0.51												10			0.18					0.13															0.36							0.16
M71a1a	0.19			0.68		0.51																																				2.65						1.27
M71a2																																									1.07							0.48
M71b																																									0.36							0.16
M71c																																						0.7	2.78		0.18	0.17						0.16
M73a1																																						0.35	1.39		0.36							0.16
M73b																																						0.35	1.39			0.17						0.08
M74	0.19				2	0.51																																			0.18	0.17						0.16
M74a								1.41													0.18					0.13															0.36	1						0.64
M74b																																						1.76				0.17						0.08
M74b_10628																						0.81			0.46	0.13
M74b1																																						0.35	2.78			0.17						0.08
M74b2																																						0.7	4.17			0.5	4.35				1.16	0.32
M75	0.58			2.03		1.52					20									1.38	0.74	0.81			0.46	0.66															0.36	0.33						0.32
M76																																									0.89							0.4
M76a	0.19	0.4
M77																																						0.35
M79																																						0.35	1.39		0.18							0.08
N8																																						2.11			0.71							0.32
N9a	1.36	1.98	1.52	0.68		0.51	0.18							5.56							0.18					0.13															1.07							0.48
N9a1	0.39		3.03				0.37															0.81		2.17	0.92	0.26																0.33						0.16
N9a10+16311	0.19		1.52																				2.04		0.46	0.13																1.33						0.64
N9a10a	0.19				2	0.51																																											0.74
N9a10a1	0.19	0.4
N9a11	0.19		1.52																				2.04	4.35	1.38	0.39
N9a1'3	0.58	0.4	1.52	0.68		0.51	0.37					1.41		5.56						0.69	0.55	1.63			0.92	0.66
N9a2'4'5								1.41													0.18					0.13
N9a2'4'5'												1.41		11.11		2.17					0.74					0.53
N9a2'4'5'11	0.39	0.79					2.21																																		0.18							0.08
N9a2a1							0.37
N9a2c							0.37
N9a3_10321	0.19				2	0.51		1.41							2.63	2.17				0.69	0.74	0.81			0.46	0.66
N9a4							0.37													0.69	0.18		2.04		0.46	0.26
N9a4b	1.16	1.19	1.52	1.35		1.01	0.18	1.41													0.18					0.13
N9a4b1																			4.17		0.18	0.81			0.46	0.26
N9a5							0.18
N9a6																				0.69	0.18					0.13												0.35	2.78		0.36	0.33						0.32
N9a6a																																						2.46					34.78	16.67		5.56	15.12	1.03
N9a6b																																													71.43		17.44	1.19
N9a7							0.18
N9a9_16390							0.18	1.41		8											0.55					0.39																0.5						0.24
N9b							1.84
N9b1b							0.37
N9b2							0.18
N9b2a							0.55
N10_10586									4.35												0.18					0.13
N10a	0.19	0.4																																							0.71							0.32
N10b									4.35												0.18					0.13
N11a2													2								0.18					0.13
N21	0.19			0.68		0.51																																0.7			0.71	0.83						0.71
N21a																																														22.22	4.65	0.32
N22																																						1.06			0.18					16.67	3.49	0.32
N30																																						0.35
P10																														6.67					5.56		1.15
P1d1																																			5.56		0.38
Q1																																																	0.49
R																																							1.39
R11	0.97	1.19	1.52	0.68		0.51
R11b1	0.39	0.4	1.52																	0.69	0.18					0.13																0.17						0.08
R11b1a	0.39	0.4	1.52
R2																																									0.36							0.16
R21																																									0.18			25			6.98	0.56
R22																																						2.11	1.39		0.54							0.24
R30	0.19		1.52																					4.35	0.92	0.26													1.39		1.96							0.87
R41'																				0.69	0.18					0.13
R8b2							0.18
R9																																						0.35
R9b1	0.19	0.4																				1.63			0.92	0.26															0.36	0.17						0.24
R9b1a	0.19	0.4						1.41				1.41									0.37					0.26															1.96	0.5						1.11
R9b1a1a	0.19			0.68		0.51																																1.06			1.96	0.17						0.95
R9b1a2								1.41													0.18		4.08	2.17	1.38	0.53															0.36	0.17						0.24	0.49
R9b1a2a	0.19	0.4																																								0.17						0.08
R9b1a2b_16239/10736																						0.81			0.46	0.13
R9b1a3																				0.69	0.18					0.13
R9b1b	0.19	0.4																																							0.36							0.16
R9b2																				0.69	0.18					0.13												0.7			0.89	0.33						0.55
R9c_10403																				0.69	0.18					0.13
R9c1	0.39		3.03										2							0.69	0.37					0.26				3.33		6.9					1.15				0.36	0.33						0.32
R9c1a													8								0.74					0.53									5.56	10.34	1.54	1.06											3.46
R9c1b1																				0.69	0.18					0.13
U1a1c1a																																									0.18							0.08
U1a1c1d																																									0.36							0.16
U2a1																																									0.18							0.08
U2a2																																									0.18							0.08
U4c1																																							1.39
U7a3																						0.81			0.46	0.13
U8c							0.18
W									4.35												0.18					0.13
W3a1b																																									0.18							0.08
Y1																							2.04		0.46	0.13
Y1b	0.39	0.79					0.18
Y1b1	0.19				2	0.51
Y2							0.37																							20		6.9		16.67	5.56	6.9	6.15	1.06	1.39										0.74
Z											10										0.18					0.13
Z2							0.74
Z3	0.97	1.19		0.68	2	1.01		1.41			10	4.23		11.11						1.38	1.66	0.81	2.04		0.92	1.45												0.35
Z3a1a	0.19	0.4																																								0.17						0.08
Z4																						0.81			0.46	0.13
Z4_16248																				0.69	0.18					0.13															0	1.0251	0	0	0	0		0.49
Z4a	0.39	0.4	1.52
Z4a1	0.19		1.52
Z5							0.18
Sample Size	522	257	65	148	50	198	664	71	23	25	10	71	50	18	38	47	12	11	24	149	549	123	50	45	218	767	30	33	9	30	26	29	26	30	18	29	260	326	72		560	603	23	24	21	18	86	1249	405
Haplogroup Diversity (H) (Nei M., 1987)	0.918081	0.903661	0.874337	0.874426	0.844851	0.884709	0.863277	0.877859	0.809148	0.744107	0.695371	0.86774	0.812285	0.770547	0.832249	0.841401	0.776117	0.752149	0.797479	0.886638	0.915894	0.873258	0.850019	0.828982	0.894856	0.919658	0.696654	0.568838	0.451817	0.551719	0.652162	0.652713	0.566689	0.669496	0.758745	0.726456	0.770632	0.813219	0.822962		0.86671	0.862533	0.54137	0.496968	0.270559	0.618574	0.686159	0.881695	0.815426
Standard error on H	0.000431655	0.000823227	0.00124818	0.00181691	0.00312922	0.00154837	0.00190764	0.00114394	0.00507736	0.0100103	0.0244949	0.00186987	0.00555338	0.00953513	0.00479851	0.00311235	0.000680006	0	0.00619139	0.00138728	0.000473109	0.00172536	0.00268625	0.00488452	0.00102616	0.000392731	0.0224002	0.0471586	0.139691	0.061289	0.0305751	0.0287677	0.0379838	0.0203408	0.0154355	0.0115086	0.0078155	0.00467058	0.00479041		0.0019748	0.00203529	0.0589101	0.0521063	0.16484	0.0404586	0.018576	0.00148914	0.00422691
* Literature Data (see Table 1)
** This sum includes Makatao (Ko et al. 2014)
# Putative Han Parental obtained from pool of haplogroups (Northeast-China, South-China and East-coast China)
## Putative AN parental group (haplogroups exclusive to AN-Tw, not seen in the putative Han group (See Table S1))
[truncated: 1 more columns]
