# Supplementary material for: Diversity and distribution of mitochondrial DNA in non-Austronesian-speaking Taiwanese individuals
Source: Hum Genome Var. 2023 Jan 18;10:2. doi: 10.1038/s41439-022-00228-3 (PMC9849472; doi:10.1038/s41439-022-00228-3)
Supplement: Supplementary file 10 — Extant Mixture with two Putative Parent Populations (Han and Austronesian-speaking groups) [file 41439_2022_228_MOESM10_ESM.xlsx]

## Sheet: Mixture
	Supplementary Table S2. Extant Mixture with two Putative Parent Populations (Han and Austronesian speaking groups)
	Populations			Total Number of haplogroups	Number of haplogroups shared with Putative ancestral AN_Tw	Number of haplogroups shared with Putative Parental Han	Number of haplogroups shared with others groups or exclusive within-group haplogroups	% Contribution from Putative Austronesian Parental Group	% Contribution from Putative Han Parental groups	% of unshared haplogroups (contribution from others sources and/or haplogroup exclusive to this group)
	Putative Han Parental #			246	0	246	0	0	100	0
	Mainland China	Northeast China	Northeast China	156	0	156	0	0	100	0
		South China	South China	57	0	57	0	0	100	0
		East Coast China	Fujian	91	0	91	0	0	100	0
			Matsu	40	0	40	0	0	100	0
	Total EastCoast			118	0	118	0	0	100	0
	Japan			159	1	49	109	2.62	21.92	75.46
	Non Austronesian speaking Taiwanese (NAN_Tw)	Lowland Taiwanese (LL_Tw)	Changhua	61	1	32	28	3.88	21.22	74.89
			Chiayi County	21	0	9	12	0	6.02	93.98
			Green Island	14	0	7	7	0	5.38	94.62
			Heping Island*	8	0	6	2	0	8.89	91.11
			Kaohsiung	57	0	40	17	0	35.28	64.72
			Makatao	32	9	17	6	45.51	14.68	39.82
			Miaoli	15	1	7	7	4.59	5.48	89.93
			Papura	33	0	18	15	0	13.87	86.13
			Penghu Island	37	0	27	10	0	28.88	71.12
			Pingtung*	12	0	8	4	0	8.89	91.11
			Xiaolyuqiu*	10	0	3	7	0	1.71	98.29
			YIlan	20	1	10	9	4.63	7.9	87.47
			Yunlin	97	1	53	43	3.49	31.56	64.95
		Total LL_Tw		226	12	98	116	23.86	33.27	42.87
		Urban Taiwanese (Ur_Tw)	Taipei (Minnan & Hakka)	76	1	42	33	3.79	27.15	69.06
			Minnan_Ko (Ko et al. 2014)	41	1	28	12	5.53	26.45	68.02
			Hakka_Ko (Ko et al. 2014)	35	6	25	4	39.82	28.33	31.85
		Total Ur_Tw		124	7	70	47	20.07	34.27	45.65
	Total NAN_Tw			278	15	123	212	15.9	22.27	61.83
	Philippines		Abaknon	14	3	4	7	12.15	2.77	85.08
			Aeta_Bataan	8	3	1	4	12.41	0.71	86.88
			Agta_Iriga	5	0	1	4	0	0.51	99.49
			Bugkalot	8	1	2	5	3.62	1.24	95.14
			Ibaloi	10	1	4	5	4.41	3.01	92.58
			Ifugao	10	1	7	2	9.44	11.28	79.28
			Kalangoya	6	0	1	5	0	0.49	99.51
			Kankanaey	10	1	5	4	5.36	4.58	90.06
			Maranao	15	4	3	8	14.86	1.9	83.23
			Ivatan	13	8	2	3	44.36	1.89	53.75
	Total Philippines			51	11	11	29	29.92	5.11	64.97
	Indonesia	Weast Indonesia		78	6	22	50	16.36	10.24	73.4
		East Indonesia		40	4	12	24	12.8	6.56	80.64
	Mainlland Southeast Asia (MSEA)		Thailand	150	3	55	92	7.86	24.61	67.52
			Vietnam	126	6	77	43	17.92	39.27	42.81
			Malaysia Bidayu	9	0	3	6	0	1.8	98.2
			Malaysia Jehai	4	0	1	3	0	0.54	99.46
			Malaysia Seletar	4	0	0	4	0	0	100
			Malaysia Temuan	9	1	3	5	4.02	2.06	93.91
		Total Malaysia		22	1	7	14	1.9	7.47	90.63
	Total MSEA			226	7	98	121	7.74	60.85	31.4
	Austronesian Speaking Taiwase (AN_Tw)			61	42	19	0	92.83	7.17	0
	Putative AN Parental Group ##			42	42	0	0	100	0	0
	See Table 1 for references; na not applicable.
	# Putative Han group = Pool of Northeast, East-Coast and South China (See Table S1)
	## Putative AN group =Polymorphism exclusive to AN_Tw (not seen in the putative Han group (See Table S1))
	* Samples less than n=20 should be considered with caution
